# Supplementary material for: First record of the genus Phradis Förster (Hymenoptera, Ichneumonidae, Tersilochinae) from the Neotropical Region
Source: Zookeys. 2012 Feb 10;(169):31–8. doi: 10.3897/zookeys.169.2333 (PMC3278813; doi:10.3897/zookeys.169.2333)
Supplement: XML Treatment for Phradis peruvianus [file zookeys.169.2333-treatment1.xml]

<!DOCTYPE tp:taxon-treatment
  PUBLIC "-//TaxonX//DTD Taxonomic Treatment Publishing DTD v0 20100105//EN" "tax-treatment-NSO.dtd">
<tp:taxon-treatment xmlns:tp="http://www.plazi.org/taxpub"><tp:treatment-meta><mixed-citation publication-type="journal"><person-group><name><surname>Khalaim</surname><given-names>Andrey I.</given-names></name><name><surname>Bordera</surname><given-names>Santiago</given-names></name></person-group><article-title>First record of the genus 
                    <italic>Phradis</italic> Förster (Hymenoptera, Ichneumonidae, Tersilochinae) from the Neotropical Region
                </article-title><source>Zookeys</source><day>10</day><month>2</month><year>2012</year><volume>2012</volume><issue>169</issue><fpage>31</fpage><lpage>38</lpage><pub-id pub-id-type="doi">10.3897/zookeys.169.2333</pub-id></mixed-citation></tp:treatment-meta><tp:nomenclature><tp:taxon-name>
                        <tp:taxon-name-part taxon-name-part-type="genus">Phradis</tp:taxon-name-part>
                        <tp:taxon-name-part taxon-name-part-type="species">peruvianus</tp:taxon-name-part>
                    <object-id xmlns:xlink="http://www.w3.org/1999/xlink" xlink:type="simple">urn:lsid:zoobank.org:act:98014132-8082-4A52-ADFF-E44B5B1EEDB6</object-id>
                    <object-id xmlns:xlink="http://www.w3.org/1999/xlink" xlink:type="simple">http://species-id.net/wiki/Phradis_peruvianus</object-id>
                    </tp:taxon-name><tp:taxon-authority>Khalaim &amp; Bordera</tp:taxon-authority><tp:taxon-status xmlns:xlink="http://www.w3.org/1999/xlink" xlink:type="simple">sp. n.</tp:taxon-status><xref ref-type="fig" rid="F1">Figs 1</xref><xref ref-type="fig" rid="F2">–10</xref></tp:nomenclature><tp:treatment-sec sec-type="Diagnosis"><title>Diagnosis.</title><p> Differs from other species of the genus by the extremely deep and broad foveate groove of mesopleuron extending from anterior margin of mesopleuron to base of mid coxa (<xref ref-type="fig" rid="F2">Fig. 9</xref>). It is also characterized by the slender, black, 17-segmented flagellum (<xref ref-type="fig" rid="F2">Fig. 6</xref>), propodeum with broad, impressed, longitudinally wrinkled basal area (basal longitudinal carinae indistinct), and fore wing with interstitial or slightly antefurcal second recurrent vein.</p><fig id="F1" position="float" orientation="portrait"><label>Figures 1–2.</label><caption><p> <italic><tp:taxon-name>Phradis peruvianus</tp:taxon-name></italic> sp. n. <bold>1</bold> holotype <bold>2</bold> paratype.&lt;br/&gt; </p></caption><graphic xmlns:xlink="http://www.w3.org/1999/xlink" xlink:href="ZooKeys-169-031-g001.jpg" position="float" orientation="portrait" xlink:type="simple"/></fig></tp:treatment-sec><tp:treatment-sec sec-type="Description"><title>Description.</title><p> Female. Body length 4.6 mm. Fore wing length 3.8 mm.</p><p><bold>Head.</bold> Roundly narrowed behind eyes in dorsal view; temple 0.42–0.48 times as long as eye width (<xref ref-type="fig" rid="F2">Fig. 4</xref>). Distance between lateral ocellus and eye 2.2 times the maximum diameter of ocellus. Upper tooth of mandible much longer and broader than lower tooth. Clypeus lenticular, mostly smooth, finely punctate near its upper margin, with few larger punctures in its upper half and apical margin with a row of long setae (<xref ref-type="fig" rid="F2">Fig. 3</xref>). Malar space 0.6 times as long as basal width of mandible. Flagellum of antenna with 17 flagellomeres (<xref ref-type="fig" rid="F2">Fig. 6</xref>); second flagellomere almost twice as long as broad, subapical flagellomere about 1.6 times as long as broad; flagellomeres 4–6 bearing finger-shaped structures near apex on outer surface (<xref ref-type="fig" rid="F2">Figs 7, 8</xref>). Inner eye orbits slightly convergent ventrally. Face and frons densely punctate on a granulate background. Vertex matt, finely punctate-granulate. Temple finely punctate, more or less smooth between punctures. Occipital carina complete.</p><p><bold>Mesosoma.</bold> Notaulus short, rather deep, with strong wrinkle (<xref ref-type="fig" rid="F2">Fig. 4</xref>). Mesoscutum densely punctate on a granulate background. Scutellum with lateral longitudinal carinae reaching from its base to about posterior 0.5. Foveate groove of mesopleuron extending from anterior margin of mesopleuron to base of mid coxa, deep, anteriorly very broad and with strong transverse wrinkles, posteriorly narrow and crenulate (<xref ref-type="fig" rid="F2">Fig. 9</xref>). Mesopleuron predominantly smooth, with fine, moderately dense punctures. Propodeum granulate, dull, dorsolateral area very finely punctate, apical area with <!--PageBreak-->more or less distinct fine transverse wrinkles. Basal part of propodeum short, 0.25–0.27 times as long as apical area. Basal longitudinal carinae indistinct, propodeum dorsally with broad impressed area with few longitudinal wrinkles. Propodeal spiracle very small, round; distance between spiracle and pleural carina equal to about 3.0 diameters of spiracle. Apical area flat, anteriorly broadly rounded, sometimes slightly truncated.</p><p><bold>Wings.</bold> Fore wing with second recurrent vein interstitial or slightly antefurcal, unpigmented in its anterior about 0.4. Intercubitus rather long. First abscissa of radius straight, distinctly longer than width of pterostigma. Metacarpus almost reaching apex of fore wing. Hind wing with nervellus slightly inclivous.</p><p><bold>Legs.</bold> Hind femur 4.6 times as long as broad, and 0.82–0.84 times as long as tibia. Hind spurs almost straight, slightly curved at apex. Tarsal claws not pectinate.</p><p><bold>Metasoma.</bold> First tergite slender, 4.7 times as long as posteriorly broad, smooth and shiny; down-curved from level of spiracle to the end of postpetiole, with some striae laterally, round in transverse cross-section (<xref ref-type="fig" rid="F2">Fig. 10</xref>). Glymma absent. Second tergite 1.9–2.0 times as long as anteriorly broad. Thyridial depression about twice as long as broad. Ovipositor upcurved, thin, with shallow, dorsal, subapical depression; sheath about 1.8 times as long as first tergite and 1.85–1.92 times as long as hind tibia.</p><p><bold>Coloration.</bold> Head, mesosoma (including tegula) and flagellum of antenna black; clypeus slightly brownish in its lower part; palpi, mandible (teeth blackish), scape and pedicel of antenna and legs reddish brown. Pterostigma and metasoma dark brown to brownish black.</p><p>Male unknown.</p><fig id="F2" position="float" orientation="portrait"><label>Figures 3–10.</label><caption><p> <italic><tp:taxon-name>Phradis peruvianus</tp:taxon-name></italic> sp. n. <bold>3</bold> head, frontal view <bold>4</bold> head and mesoscutum, dorsal view <bold>5</bold> head, lateral view <bold>6</bold> antenna, lateral view <bold>7</bold> flagellomeres <bold>3–7</bold> of antenna, lateral view <bold>8</bold> flagellomere 4 of antenna, lateral view <bold>9</bold> mesopleuron, lateral view <bold>10</bold> base of metasoma, lateral view.</p></caption><graphic xmlns:xlink="http://www.w3.org/1999/xlink" xlink:href="ZooKeys-169-031-g002.jpg" position="float" orientation="portrait" xlink:type="simple"/></fig></tp:treatment-sec><tp:treatment-sec sec-type="Variation"><title>Variation.</title><p> All specimens are very similar in structure and colour, without obvious variation.</p></tp:treatment-sec><tp:treatment-sec sec-type="Material examined"><title>Material examined.</title><p>Holotype female, Peru, Cuzco Prov., La Convención, Quillabamba, Poromate, 1600 m, 12.XII.2007, leg. A. Rodríguez (MEKRB). Paratypes: one female with same data as holotype (CEUA), one female with same data except 11.XI.2007 (ZISP).</p></tp:treatment-sec><tp:treatment-sec sec-type="Distribution"><title>Distribution.</title><p> Peru (Cuzco).</p></tp:treatment-sec><tp:treatment-sec sec-type="Etymology"><title>Etymology.</title><p> The species name means “from Peru”.</p><!--PageBreak--></tp:treatment-sec></tp:taxon-treatment>
